# Supplementary material for: Development of a high-throughput method for the systematic identification of human proteins nuclear translocation potential
Source: BMC Cell Biol. 2009 Sep 22;10:69. doi: 10.1186/1471-2121-10-69 (PMC2754447; doi:10.1186/1471-2121-10-69)
Supplement: Additional file 4 — Sub-cellular localization of the tested proteins in the in vivo assay. Table summarizing the tub-cellular localization of the tested proteins in the in vivo assay [file 1471-2121-10-69-S4.XLS]

## Sheet: Table_1
Name	Luc	GFP assay	Nuc/Cyt GFP measure	HPRD_ID	HPRD annotation	pSORT II prediction
ALX4	46.43±1.60	Nuc	93.16 ± 16.56	HPRD_05661	Nucleus	65.2 %: nuclear 21.7 %: cytoplasmic 8.7 %: cytoskeletal 4.3 %: mitochondrial
NANOG	38.90±1.59	Nuc/Cyt	86.08 ± 39.52	HPRD_06397	Nucleus	65.2 %: nuclear 21.7 %: cytoplasmic 13.0 %: cytoskeletal
ELK1	26.53±1.40	Nuc	99.55 ± 21.64	HPRD_12094	Nucleus	100.0 %: nuclear
ARNT2	13.27±0.80	Nuc/Cyt	114.89 ± 31.88	HPRD_06915	Nucleus	69.6 %: nuclear 13.0 %: cytoplasmic 8.7 %: cytoskeletal 4.3 %: Golgi 4.3 %: mitochondrial
NEUROD6	12.23±0.95	Nuc	70.45 ± 29.12	HPRD_11387	Nucleus	69.6 %: nuclear 13.0 %: cytoskeletal 4.3 %: cytoplasmic 4.3 %: vesicles of secretory system 4.3 %: Golgi 4.3 %: mitochondrial
MSX1	11.23±0.85	Nuc/Cyt	73.15 ± 35.43	HPRD_01228	Extracellular , Nucleus , Cytoplasm	60.9 %: nuclear 21.7 %: cytoplasmic 8.7 %: cytoskeletal 4.3 %: mitochondrial 4.3 %: vacuolar
CRIP1	9.63±1.82	Cyt/Nuc	87.79 ± 46.35	HPRD_00469	Cytoplasm	65.2 %: nuclear 17.4 %: cytoplasmic
CLIC5	7.90±2.27	Cyt/Nuc	96.51 ± 21.36	HPRD_06292	Cytoplasm , Plasma membrane	34.8 %: cytoplasmic 26.1 %: nuclear 21.7 %: mitochondrial 8.7 %: cytoskeletal 4.3 %: Golgi 4.3 %: endoplasmic reticulum
HNRPA1	5.77±0.85	Nuc	52.81 ± 18.41	HPRD_01242	Nucleus , Cytoplasm	52.2 %: cytoplasmic 21.7 %: nuclear 17.4 %: mitochondrial 4.3 %: vacuolar 4.3 %: cytoskeletal
ODF2L	5.33±0.80	Cyt/Nuc	44.76 ± 19.4	HPRD_11134	Cytoplasm	56.5 %: nuclear 21.7 %: cytoplasmic 13.0 %: cytoskeletal 4.3 %: mitochondrial 4.3 %: plasma membrane
LGALS4	5.30±1.08	Cyt	47.6 ± 23.25	HPRD_03949	Cytoplasm , Plasma membrane	65.2 %: cytoplasmic 17.4 %: nuclear 13.0 %: mitochondrial 4.3 %: vesicles of secretory system
PRKAR1A	5.20±0.79	Cyt/Nuc	56.12 ± 18.89	HPRD_01786	Cytoplasm	65.2 %: cytoplasmic 13.0 %: nuclear 13.0 %: mitochondrial
NRGN	5.13±1.54	Cyt/Nuc	90.14 ± 39.77	HPRD_00300	Cytoplasm, Endoplasmic reticulum	39.1 %: nuclear 30.4 %: cytoplasmic 17.4 %: mitochondrial 8.7 %: cytoskeletal 4.3 %: peroxisomal
FAH	4.60±0.50	Cyt	38.69 ± 22.04	HPRD_02040	Extracellular , Cytoplasm	65.2 %: cytoplasmic 13.0 %: nuclear 4.3 %: cytoskeletal 4.3 %: mitochondrial 4.3 %: Golgi 4.3 %: vacuolar
TLX2	4.4±0.53	Nuc/Cyt	38.72 ± 13.57	HPRD_07254	Nucleus , Cytoplasm	78.3 %: nuclear 8.7 %: cytoplasmic 8.7 %: cytoskeletal 4.3 %: mitochondrial
DLX6	3.77±0.42	Nuc	56.97 ± 12.43	HPRD_02493	Nucleus	52.2 %: nuclear 21.7 %: mitochondrial 17.4 %: cytoplasmic 4.3 %: extracellular, including cell wall 4.3 %: cytoskeletal
CDKN2B	2.43±0.35	Cyt	49.97 ± 26.95	HPRD_02696	Cytoplasm	52.2 %: cytoplasmic 21.7 %: cytoskeletal 17.4 %: nuclear 1.3 %: peroxisomal 4.3 %: mitochondrial
FARSLA	2.27±0.47	Cyt	41.31 ± 13.9	HPRD_04227	Cytoplasm	65.2 %: cytoplasmic 8.7 %: mitochondrial 8.7 %: nuclear 4.3 %: vacuolar 4.3 %: vesicles of secretory system 4.3 %: Golgi
ASMT	2.13±0.31	Cyt	45.14 ± 31.73	HPRD_02058	Cytoplasm	69.6 %: cytoplasmic 8.7 %: nuclear 8.7 %: mitochondrial 4.3 %: vesicles of secretory system 4.3 %: Golgi 4.3 %: cytoskeletal
PAPOLG	1.67±0.21	Cyt	51.66 ± 9.49	HPRD_11420	Nucleus	65.2 %: cytoplasmic 26.1 %: nuclear 4.3 %: vacuolar 4.3 %: mitochondrial
IRF3	1.53±0.23	Cyt	37.82 ± 19.57	HPRD_04769	Nucleus	47.8 %: cytoplasmic 26.1 %: nuclear 13.0 %: mitochondrial 8.7 %: endoplasmic reticulum 4.3 %: cytoskeletal
ANKRD2	0.83±0.31	Cyt	44.83 ± 10.53	HPRD_12460	Nucleus, Cytoplasm	69.6 %: cytoplasmic 17.4 %: nuclear 8.7 %: endoplasmic reticulum 4.3 %: vacuolar
