# Supplementary material for: Development of a high-throughput method for the systematic identification of human proteins nuclear translocation potential
Source: BMC Cell Biol. 2009 Sep 22;10:69. doi: 10.1186/1471-2121-10-69 (PMC2754447; doi:10.1186/1471-2121-10-69)
Supplement: Additional file 7 — List of primers used. Primers name and sequence used in this study [file 1471-2121-10-69-S7.XLS]

## Sheet: Supplementary_Table_1
Primers used in this study
Primer name	Sequence (5’-3’)
FPCMV6	CCAATATGACCGCCATGTTGGC
FPCMV5	GCCATGTTGGCATTGATTATTGAC
RPCMVTNNC2	CATGGTGGCGGCTCCTTCCTGCACGCCCTCCATCAT-
FSV40LPAS02	GTTTCCTGTGTGAAATTGTTATCCGCTGCAGACATGATAAGATGTACATTG
RSV40LPAS01	AGCAAGTTCAGCCTGGTTAAGATCCTTATCGATTTTACCAC
LGT10L	AGCAAGTTCAGCCTGGTTAAG
CMV_GFP1	CCACGCTGGCCGTAGTTATTAATAGTAATCAATTAC
CMV_GFP2	TAGTTATTAATAGTAATCAATTACGGGGTC
pEGFP-C1-CMVR-Tag1	CATGGTGGCGGCTCCTTCAGCTCGAGATCTGAGTCC
Tag2-pEGFP-C1-SV40F	GTTTCCTGTGTGAAATTGCAAGCTTCGAATTCTGCA
SV40_GFPRev1	ACG CCTTAAGATACATTGATGAGTTTGGACAAA
SV40_GFPRev2	ACATTGATGAGTTTGGACAAACCACAACTAGAA-
RhotF	GAAGGAGCCGCCACCATGATGTTCTCTCGAACCATCGGA
Rhot443aaF	GAAGGAGCCGCCACCATGTGGAGGATACAGAGTATT
Rhot257aaF	GAAGGAGCCGCCACCATGATCCAGCCCACTGCAAGT
Rhot111aaF	GAAGGAGCCGCCACCATGGCCATTGAGCCGCTAGAC
Rhot20aaF	GAAGGAGCCGCCACCATGCCCAAATCCAGAGGTTTC
RhotR	CAATTTCACACAGGAAACTCATCACACTGGGGACTGGAG
